# Supplementary material for: Clinical Characteristics of Atrial Flutter and Its Response to Pharmacological Cardioversion with Amiodarone in Comparison to Atrial Fibrillation
Source: J Clin Med. 2023 Jun 25;12(13):4262. doi: 10.3390/jcm12134262 (PMC10342954; doi:10.3390/jcm12134262)
Supplement: Supplementary file 1 [file jcm-12-04262-s001.zip]

Archive with 1 entries (1 files):
- jcm-2449460-supplementary.pdf
